# Supplementary material for: HIV-1 Gag C-terminal amino acid substitutions emerging under selective pressure of protease inhibitors in patient populations infected with different HIV-1 subtypes
Source: Retrovirology. 2014 Sep 25;11:79. doi: 10.1186/s12977-014-0079-7 (PMC4189171; doi:10.1186/s12977-014-0079-7)
Supplement: Additional file 2: Software. — Toolbox S1: Our Matlab toolbox designed for visualizing longitudinal data of viral load, treatment period and sampling time. [file 12977_2014_79_MOESM2_ESM.zip]

Archive with 15 entries (13 files):
- VisualizeLongitudinalData/
- VisualizeLongitudinalData/LongtitudinalData.eps
- VisualizeLongitudinalData/LongtitudinalData.png
- VisualizeLongitudinalData/Regimens.txt
- VisualizeLongitudinalData/SequenceDate.txt
- VisualizeLongitudinalData/SequenceDate.txt~
- VisualizeLongitudinalData/StartFile_VisualizeHIVLongitudinalData.m
- VisualizeLongitudinalData/ViralLoad.txt
- VisualizeLongitudinalData/ViralLoad.txt~
- VisualizeLongitudinalData/ViralLoad_New.txt~
- VisualizeLongitudinalData/Visualize_HIVLongitudinalData.m~
- VisualizeLongitudinalData/subfunction/
- VisualizeLongitudinalData/subfunction/parseArgs.m
- VisualizeLongitudinalData/subfunction/rgb.m
- VisualizeLongitudinalData/subfunction/subaxis.m
