# Supplementary material for: HIV-1 Gag C-terminal amino acid substitutions emerging under selective pressure of protease inhibitors in patient populations infected with different HIV-1 subtypes
Source: Retrovirology. 2014 Sep 25;11:79. doi: 10.1186/s12977-014-0079-7 (PMC4189171; doi:10.1186/s12977-014-0079-7)
Supplement: Additional file 2: Software. — Toolbox S1: Our Matlab toolbox designed for visualizing longitudinal data of viral load, treatment period and sampling time. [file 12977_2014_79_MOESM2_ESM.zip › VisualizeLongitudinalData/Regimens.txt]

PatientID	TherapyStart	TherapyEnd	ColorCode	Treatment
1039	2010-9-7	2011-4-1	4	DRV/r+FTC+RTV+TDF
1039	2011-4-1	2012-5-7	4	DRV/r+AZT+FTC+TDF
1039	2012-5-7	2013-06-24	4	DRV/r+AZT+3TC+TDF
1075	2001-4-23	2005-11-14	2	LPV/r+AZT+DDI+EFV+T20
1075	2005-11-14	2006-04-03	5	FPV/r+SQV/r+AZT+DDI+T20+TDF
1075	2006-04-03	2006-05-01	6	3TC+AZT+T20+TDF
123	2001-12-1	2002-10-16	6	3TC+AZT+EFV
123	2002-10-16	2004-10-27	2	LPV/r+D4T+DDI
123	2004-10-27	2005-10-12	3	ATV/r+D4T+DDI
27	2009-11-18	2011-2-16	3	ATV/r+FTC+TDF
343	2004-3-24	2010-1-13	6	3TC+AZT+EFV
343	2010-1-13	2010-4-21	6	EFV+FTC+TDF
343	2010-4-21	2012-11-30	4	DRV/r+FTC+TDF
357	2004-8-9	2005-09-25	2	LPV/r+3TC+AZT
407	2009-8-27	2009-11-30	6	3TC+ABC+TDF
407	2009-11-30	2010-9-9	3	ATV+FTC+RTV+TDF
445	2004-12-15	2007-9-26	5	FPV/r+ABC+TDF
445	2007-9-26	2008-2-14	5	FPV/r+3TC+ABC+TDF
445	2008-2-14	2012-5-30	2	LPV/r+3TC+ABC+AZT
552	2001-12-5	2003-2-26	2	LPV/r+AZT+DDI
552	2003-2-26	2008-2-27	6	3TC+ABC+AZT
552	2008-2-27	2011-1-24	2	LPV/r+3TC+TDF
652	2008-2-26	2008-11-10	2	LPV/r+3TC+TDF
666	2002-5-14	2004-7-14	2	LPV/r+3TC+AZT
666	2004-7-14	2004-12-8	2	LPV/r+AZT+TDF
834	2002-08-06	2003-3-5	6	3TC+AZT+EFV
834	2003-5-21	2007-06-02	2	LPV/r+ABC+AZT+TDF
