# Supplementary material for: HIV-1 Gag C-terminal amino acid substitutions emerging under selective pressure of protease inhibitors in patient populations infected with different HIV-1 subtypes
Source: Retrovirology. 2014 Sep 25;11:79. doi: 10.1186/s12977-014-0079-7 (PMC4189171; doi:10.1186/s12977-014-0079-7)
Supplement: Additional file 2: Software. — Toolbox S1: Our Matlab toolbox designed for visualizing longitudinal data of viral load, treatment period and sampling time. [file 12977_2014_79_MOESM2_ESM.zip › VisualizeLongitudinalData/SequenceDate.txt]

PatientID	subtype	sequencing date (if multiple sequences date are available	each row represents one sequence date and patient ID is provided in front at the first sequence	other sequences are assumed to be sampled from the same patient)
123	A	2002-10-08
		2003-12-10
		2004-10-23
343	C	2010-03-17
		2012-11-30
357	C	2004-07-26
		2005-09-05
445	C	2007-06-27
		2008-01-02
		2011-07-15
		2012-04-04
834	C	2003-02-12
		2007-01-04
1039	C	2010-08-12
		2011-02-14
		2011-03-27
		2011-08-08
		2013-04-22
1075	C	2005-11-07
		2006-03-01
		2006-05-15
552	D	2002-02-18
		2003-07-28
		2004-03-22
		2009-02-11
		2011-01-24
27	F1	2008-07-24
		2010-07-14
		2011-01-12
666	J	2001-06-13
		2003-11-12
		2004-11-03
407	01_AE	2009-11-02
		2010-03-22
652	02_AG	2008-01-31
		2008-08-19
1345	01_AE	2001-12-15
		2012-10-01
