# Supplementary material for: HIV-1 Gag C-terminal amino acid substitutions emerging under selective pressure of protease inhibitors in patient populations infected with different HIV-1 subtypes
Source: Retrovirology. 2014 Sep 25;11:79. doi: 10.1186/s12977-014-0079-7 (PMC4189171; doi:10.1186/s12977-014-0079-7)
Supplement: Additional file 2: Software. — Toolbox S1: Our Matlab toolbox designed for visualizing longitudinal data of viral load, treatment period and sampling time. [file 12977_2014_79_MOESM2_ESM.zip › VisualizeLongitudinalData/SequenceDate.txt~]

PatientID	subtype	sequencing date (if multiple sequences date are available	each row represents one sequence date and patient ID is provided in front)
123	A	2002-10-08
		2003-12-10
		2004-10-23
343	C	2010-03-17
		2012-11-30
357	C	2004-07-26
		2005-09-05
445	C	2007-06-27
		2008-01-02
		2011-07-15
		2012-04-04
834	C	2003-02-12
		2007-01-04
1039	C	2010-08-12
		2011-02-14
		2011-03-27
		2011-08-08
		2013-04-22
1075	C	2005-11-07
		2006-03-01
		2006-05-15
552	D	2002-02-18
		2003-07-28
		2004-03-22
		2009-02-11
		2011-01-24
27	F1	2008-07-24
		2010-07-14
		2011-01-12
666	J	2001-06-13
		2003-11-12
		2004-11-03
407	01_AE	2009-11-02
		2010-03-22
652	02_AG	2008-01-31
		2008-08-19
1345	01_AE	2001-12-15
		2012-10-01
