# Supplementary material for: HIV-1 Gag C-terminal amino acid substitutions emerging under selective pressure of protease inhibitors in patient populations infected with different HIV-1 subtypes
Source: Retrovirology. 2014 Sep 25;11:79. doi: 10.1186/s12977-014-0079-7 (PMC4189171; doi:10.1186/s12977-014-0079-7)
Supplement: Additional file 2: Software. — Toolbox S1: Our Matlab toolbox designed for visualizing longitudinal data of viral load, treatment period and sampling time. [file 12977_2014_79_MOESM2_ESM.zip › VisualizeLongitudinalData/StartFile_VisualizeHIVLongitudinalData.m]

% function StartFile_VisualizeHIVLongitudinalData()
% *************************************************
% this function plot the picture for the longitudinal data to show the
% mutation changes during the HIV treatment. 

% INPUTS
% ***********************
% (1) patient ID, (2) sequencing date, (3) treatment record 
% (4) viral load
%
% ***********************
% OUTPUTS 
% *********************** 
% The picture contains suplot for each patient, whose treatment peorid,
% sampling date, viral load information is visualized.
%
% *********************** 
 % Permission is granted for anyone to copy, use, or modify this
% software and accompanying documents for any uncommercial
% purposes, provided this copyright notice is retained, and note is
% made of any changes that have been made. This software and
% documents are distributed without any warranty, express or
% implied. All use is entirely at the user's own risk.
% this function plot the picture for the longitudinal data to show the
% mutation changes during the HIV treatment

% Copyright for this implementation: 
% Guangdi Li (liguangdi.research@gmail.com): 2014

clc

%% Step 1: define the basic information for the patients
%% define the information of HIV-1 infected patients for the visualization
PatientID =        [ 123, 343,   357, 445, 834, 1039,  1075,  552,   27, 666,  407,      652,   ];
PatientIDSubtype = { 'A1','C',   'C', 'C', 'C',  'C',   'C',  'D', 'F1', 'J', '01\_AE','02\_AG' };

%% create the patient names in the subplot for visualization.
PatientName = cell( 1,Num );
for p = 1:length(PatientID), PatientName{ p } = ['Patient ' num2str(PatientID(p)) ' (subtype ' PatientIDSubtype{ p } ')' ]; end


%% define the period that you would like to plot in the figure
%% we assume that your date is organized as "year-month-day"
Num = length( PatientID );% 123      343          357          445            834        1039         1075           552          27           666          407       652
SampleStarTime = { '2001-12-01', '2004-03-16','2004-07-26', '2004-12-15','2002-11-06','2010-08-12','2001-4-23','2002-02-18','2008-07-24','2001-06-13','2009-8-27','2008-01-31'};
 SampleEndTime = { '2005-10-12', '2012-11-30','2010-02-22', '2012-06-30','2007-09-04','2013-06-24','2006-08-28','2011-1-24','2011-02-16','2004-11-03','2010-08-09','2008-10-16'};

cd /home/lowie/VisualizeLongitudinalData
currentFolder = pwd
addpath( genpath( currentFolder ) )
if isempty(find(currentFolder=='\',1)) == 0 % identify if it's a window system
   currentFolder = [ currentFolder '\' ];
else
   currentFolder = [ currentFolder '/' ];  % identify if it's a linux system
end

%% create a .txt file to define the date of the viral load data for each patient, please refer to ViralLoad_Patient.txt.
VLfid = fopen( [ currentFolder 'ViralLoad.txt'],'r' );

%% create a .txt file to define the date of the sequencing time for each patient, please refer to NonB_GagMutation.txt.
Mutationfid = fopen( [ currentFolder 'SequenceDate.txt'],'r' );

%% create a .txt file to define the date of the treatment time for each patient, please refer to regimens_NonBgag.txt.
Regimenfid = fopen( [ currentFolder 'Regimens.txt'],'r' );


%% define colors for the drug of interests
%%               no PI            LPV/r            ATV/r            DRV/r        FPV/r         RTI
ColorSet = { rgb('Orange') rgb('skyBlue')  rgb('lightgreen')  rgb('Gold')  rgb('pink')  rgb('Silver')};


%%%%%%%%%%%%%%%%%%%%%%%%%%%%%%%%%%%%%%%%%%%%%%%%%%%%%%%%%%%%%%%%%%%%%%%%%%%%%%%%%%%%%%%%%%%%%%%%%%%%%%%%%%%%%%%%%%%
% read sequence date
PatientSequenceDate = cell(100,5); Index = 0;
Line = fgetl( Mutationfid ); Go = 0;
while feof( Mutationfid ) == 0
   Line = fgetl( Mutationfid );
   if length( Line ) < 2, continue; end
   Local = regexp( Line, ',','split' );
   if isempty(Local{1})==0
      Index = Index + 1;
      PatientSequenceDate{ Index,1 } = str2num( Local{ 1 } );
      Go = 1;
   end
   Go = Go + 1;
   Time0 = zeros(1,3);
   myLocal = regexp( Local{3}, '-','split' );
   for n = 1:3, Time0(n) = str2num(myLocal{n}); end
   PatientSequenceDate{ Index,Go } = Time0(1)*12*30+Time0(2)*30+Time0(3);
end
PatientSequenceDate = PatientSequenceDate(1:Index,:);
PatientNum = Index;

% read regimen date
MaxMutation = 10;Line = fgetl( Regimenfid );
TreatmentInfor = cell(100,MaxMutation); Index = 0;
while feof( Regimenfid ) == 0
   Line = fgetl( Regimenfid );
   if length( Line ) < 2, continue; end
   Local = regexp( Line, ',','split' );
   Index = Index + 1; TreatmentInfor{ Index,1 } = str2num( Local{1} ); TreatmentInfor{ Index,4 } = str2num(Local{4});
   for p = 2:3
       Time0 = zeros(1,3); myLocal = regexp( Local{ p }, '-','split' )
       for n = 1:3, Time0(n) = str2num(myLocal{n}); end
       TreatmentInfor{ Index,p } = Time0(1)*12*30+Time0(2)*30+Time0(3);
   end
end
TreatmentInfor = TreatmentInfor( 1:Index,: );
TreatNum = Index;

% read viral load data
PatientVL = cell(10000,4); Index = 0;
Line = fgetl( VLfid ); PatientNum = zeros(1,10000);
while feof( VLfid ) == 0
   Line = fgetl( VLfid );
   if length( Line ) < 2, continue; end
   Local = regexp( Line, ',','split' );
   Index = Index + 1;
   PatientNum(Index) = str2num( Local{1} );
   PatientVL{Index,1} = str2num( Local{1} );
   PatientVL{Index,2} = Local{2};
   PatientVL{Index,4} = str2num(Local{3});
end
PatientVL =  PatientVL( 1:Index,: );
PatientNum= PatientNum( 1:Index );
% calculate the log10( viral load)
for p = 1:Index, PatientVL{ p,3 } = log10( PatientVL{ p,4 } ); end


%% merge the date to the reference date.
AllStart = '1983-01-01';
Time0 = zeros(1,3);
myLocal = regexp( AllStart, '-','split' );
for n = 1:3, Time0(n) = str2num(myLocal{n}); end
AllStart = Time0(1)*12*30+Time0(2)*30+Time0(3);

TimePoint = zeros( Num,1000 ); Add = zeros(1,Num);
VLPoint = zeros( Num,1000 );
for p = 1:Num
    Loc = find( PatientNum==PatientID(p) );
    Time0 = zeros(1,3);
    myLocal = regexp( SampleStarTime{ p }, '-','split' );
    for n = 1:3, Time0(n) = str2num(myLocal{n}); end
    LocalTimeStart = Time0(1)*12*30+Time0(2)*30+Time0(3);
    Time0 = zeros(1,3);
    myLocal = regexp( SampleEndTime{ p }, '-','split' );
    for n = 1:3, Time0(n) = str2num(myLocal{n}); end
    LocalTimeEnd = Time0(1)*12*30+Time0(2)*30+Time0(3);
    for q = 1:length(Loc);
        Time0 = zeros(1,3);
        myLocal = regexp( PatientVL{Loc(q),2}, '-','split' );
        for n = 1:3, Time0(n) = str2num( myLocal{n} ); end
        LocalTime = Time0(1)*12*30+Time0(2)*30+Time0(3);
        if LocalTime >= LocalTimeStart && LocalTime <= LocalTimeEnd
            Add( p ) = Add( p ) + 1;
            TimePoint( p,Add( p ) ) = ( LocalTime - LocalTimeStart )/7; %% time is transferred to weeks during the calculation.
            VLPoint( p,Add( p ) ) = PatientVL{ Loc(q),3 };
        end
    end
end


%% step 3: plot out the viralload for each patient
close
hFig = figure(1);
set(hFig, 'Position', [0 0 900 1600])
subaxis(1,1,1, 'Spacing', 0.00, 'Padding', 0.0, 'Margin', -0.1);
spacelower = -0.2;

for p = 1:Num
    fHand = subaxis( 4,3,p, 'Spacing', 0.026, 'Padding', 0.0, 'Margin', 0.035 );
    XPoint = TimePoint(p,1:Add(p));
    YPoint = VLPoint( p,1:Add(p) );

    spacelower = 0; BarSpace = 0.6;

    %% color the viral load
    plot( XPoint,YPoint,'-o','color','k','LineWidth',1.5, 'MarkerEdgeColor','r','MarkerFaceColor','r', 'MarkerSize',3); hold on;
    
    ylim( [-1,6] );
    value = xlim;
    value = ceil(value(2)/50)*50;    
    set(gca,'XTick',[0:50:value] );

    %% one can change the x-axis space
    if p == 12
        value = 40; 
        set(gca,'XTick',[0:25:value] );
    end
    if p==6  || p==9 %|| p == 11
        value = xlim
        value = ceil(value(2)/25)*25;
        set(gca,'XTick',[0:25:value] );
    end
    
    yvalue = ylim
    text( value*0.5,5.7,PatientName{ p },'fontsize',9,'HorizontalAlignment','center' ,'fontweight','bold');
    set( gca,'YTick',1:1:6 );
    
    %% color the treatment patterns 
    SeqSampleStartTime = PatientSequenceDate{ p,2 };
    for n = 2:4
        if isempty(PatientSequenceDate{ p,n })==0
           SeqSampleEndTime = PatientSequenceDate{ p,n };
        end
    end
    
    %% plot out the treatment period
    StartTime = 0; Increase = 0;
    for q = 1:TreatNum
        if isequal( TreatmentInfor{q,1}, PatientSequenceDate{ p,1 } ) == 1
            if StartTime == 0;
               if SeqSampleStartTime < TreatmentInfor{q,2}
                   StartTime = SeqSampleStartTime;
               else
                   StartTime = TreatmentInfor{q,2};
               end
            end
            X1 = (TreatmentInfor{q,2}-StartTime)/7;
            if SeqSampleEndTime < TreatmentInfor{q,3}
                X2 = (TreatmentInfor{q,3}-StartTime)/7;
            else
                X2 = (TreatmentInfor{q,3}-StartTime)/7;
            end
            Increase = Increase + 1;
            if Increase>4, Increase = 1; end
            %plot( [X1 X2],BarSpace*Increase*ones(1,2)-1.2+spacelower,'-','color',ColorSet{Increase},'LineWidth',10 );
            plot( [X1 X2],BarSpace*Increase*ones(1,2)-1.2+spacelower,'-','color',ColorSet{ TreatmentInfor{q,4} },'LineWidth',10 );
            hold on;

            if 1
              %% plot out the sequence sampling time
              h=plot( 0*ones(1,2),BarSpace*Increase+[0.4 0.82]-1.8+spacelower,'-k','linewidth',1.5); hold on; %% the first position
              for n = 1:6
                  if isempty(PatientSequenceDate{ p,n })==1,break;end
                  Week = ( PatientSequenceDate{ p,n } - StartTime )/7
                  if X1 <= Week && Week <= X2
                     h=plot( Week*ones(1,2),BarSpace*Increase+[0.4 0.8]-1.8+spacelower,'-k','linewidth',1.5); hold on;
                  end
              end
            end
        end
    end
    
    %% choose the range of x-axis region
    if p == 8
       xlim([0 475]);
    elseif p == 7
       xlim([0 275]);
    elseif p==9
       xlim([0 130]);
    elseif p == 10
        xlim([-1 175]);
    elseif p == 11
        xlim([0 45]);   
    elseif p == 2
        xlim([0 450]);    
    elseif p == 12
        xlim( [0,40] );
    end
    
    %% create a line separate the treatment and viral load information
    plot( [0, value], ones(1,2), '-k','LineWidth',1 ); hold on;
    plot( [0, value], ones(1,2)*log10(50), '--k','LineWidth',1 ); hold on;
end

set(gcf, 'PaperType', 'A4', 'PaperOrientation', 'portrait', 'PaperPositionMode', 'manual','PaperUnits','centimeters', 'Paperposition',[1 1 21 29.7]);
FigDir = '/home/lowie/MatlabCode/Data/Gag_Sequence/Leuven_GagPRFinal/Statistical_Analysis/';
saveas(gcf, [currentFolder 'LongtitudinalData.eps'],'epsc' )
print( [currentFolder 'LongtitudinalData.png'],'-dpng','-r750');
