# Supplementary material for: HIV-1 Gag C-terminal amino acid substitutions emerging under selective pressure of protease inhibitors in patient populations infected with different HIV-1 subtypes
Source: Retrovirology. 2014 Sep 25;11:79. doi: 10.1186/s12977-014-0079-7 (PMC4189171; doi:10.1186/s12977-014-0079-7)
Supplement: Additional file 2: Software. — Toolbox S1: Our Matlab toolbox designed for visualizing longitudinal data of viral load, treatment period and sampling time. [file 12977_2014_79_MOESM2_ESM.zip › VisualizeLongitudinalData/ViralLoad.txt]

PatientID	Viralload_date	Viralload_copies
123	1997-10-01	68546
123	1998-08-01	5332
123	2001-12-2	73502
123	2002-08-07	33129
123	2002-10-08	17390
123	2003-02-26	763
123	2003-10-15	25918
123	2003-12-10	10554
123	2004-10-22	8751
123	2004-10-27	889
123	2005-01-26	50
123	2005-04-06	50
1075	1995-10-20	108017
1075	1996-07-03	231410
1075	1996-08-28	240175
1075	1996-10-23	169211
1075	1997-01-13	438873
1075	1997-04-02	1400
1075	1997-06-04	10299
1075	1997-09-17	59702
1075	1997-10-29	75912
1075	1998-01-26	93996
1075	1998-03-25	134246
1075	1998-02-09	70189
1075	1998-10-07	167216
1075	1998-11-02	100807
1075	1999-01-18	95999
1075	1999-07-14	77097
1075	1999-10-20	149408
1075	2000-01-05	52829
1075	2000-04-03	21574
1075	2000-06-05	72370
1075	2000-07-24	110097
1075	2000-09-25	51152
1075	2001-01-31	292949
1075	2002-03-04	50
1075	2002-04-29	50
1075	2002-06-24	50
1075	2002-08-12	50
1075	2002-10-07	50
1075	2002-12-02	50
1075	2003-02-03	50
1075	2003-04-28	50
1075	2003-08-04	50
1075	2003-08-20	60
1075	2003-10-13	50
1075	2004-01-05	50
1075	2004-03-29	50
1075	2004-06-28	50
1075	2004-10-04	50
1075	2005-01-10	50
1075	2005-03-10	50
1075	2005-03-24	50
1075	2005-04-11	50
1075	2005-07-18	50
1075	2005-10-17	1509
1075	2005-11-07	244
1075	2005-11-14	141
1075	2006-01-04	187
1075	2006-03-01	331
1075	2006-04-03	1122
1075	2006-05-15	75858
1075	2006-08-28	19055
1075	2006-10-28	23442
1075	2007-02-21	81283
1075	2007-03-21	12303
1075	2007-05-02	77625
1075	2007-06-20	3236
1075	2007-08-01	371535
1075	2007-08-16	1622
1075	2007-08-29	871
1075	2007-09-26	398
1075	2007-10-24	224
1075	2008-01-02	112
1075	2008-02-04	100
1075	2008-03-03	363
1075	2008-08-04	213796
1075	2009-10-14	537032
1075	2009-11-13	43652
1075	2009-12-04	1259
1075	2010-01-11	389
1075	2010-02-17	204
1075	2010-04-02	132
1075	2010-06-04	162
1075	2010-08-13	178
1075	2010-11-08	123
1075	2011-01-14	87
1075	2011-04-22	83
1075	2011-10-21	44
1075	2012-07-06	2570
1075	2012-08-31	48
1075	2014-04-15	1950
1075	2014-06-23	59
357	2004-07-26	35398
357	2004-08-09	35446
357	2004-09-06	428
357	2004-10-11	69
357	2004-12-27	50
357	2005-09-05	63590
357	2010-02-22	13183
357	2010-06-28	3388
445	1999-07-14	27000
445	1999-10-14	165
445	2000-01-05	160
445	2000-08-30	50
445	2001-04-18	69
445	2001-07-25	260
445	2001-09-12	85
445	2001-12-12	347
445	2002-05-08	50
445	2002-06-21	50
445	2002-10-09	210
445	2003-02-05	386
445	2003-06-25	573
445	2003-08-20	4470
445	2004-03-17	400
445	2004-06-23	3920
445	2004-12-22	100000
445	2006-02-08	21500
445	2006-05-10	13500
445	2006-10-11	12100
445	2006-12-20	148
445	2007-02-28	289
445	2007-06-27	288
445	2007-09-26	98
445	2008-01-02	501
445	2008-01-31	229
445	2008-02-28	110
445	2008-04-02	62
445	2008-06-11	50
445	2008-09-03	50
445	2008-12-03	50
445	2009-03-04	50
445	2009-05-02	50
445	2009-06-24	50
445	2009-09-02	50
445	2009-09-30	50
445	2009-12-02	50
445	2010-01-02	50
445	2010-02-03	50
445	2010-06-24	50
445	2010-09-30	50
445	2010-10-13	50
445	2011-03-09	74
445	2011-07-15	209
445	2011-11-30	72
445	2012-04-04	347
445	2012-06-27	49
445	2012-08-29	50
445	2012-12-05	72
445	2013-04-17	69
552	2000-05-10	1629
552	2000-06-07	3315
552	2000-07-05	2336
552	2000-08-02	50
552	2000-10-04	50
552	2000-10-31	83
552	2000-11-29	50
552	2001-02-07	378
552	2001-04-18	2861
552	2001-11-28	7706
552	2002-01-07	3257
552	2002-01-21	22138
552	2002-02-18	9392
552	2003-02-08	6663
552	2003-04-20	50
552	2003-06-04	50
552	2003-07-28	5019
552	2003-10-01	6658
552	2003-12-08	7107
552	2004-01-19	5897
552	2004-03-22	4110
552	2004-05-17	4882
552	2004-07-19	8528
552	2006-07-14	6607
552	2007-01-04	3236
552	2007-12-12	20417
552	2008-03-17	832
552	2008-04-21	479
552	2009-02-11	20893
552	2009-09-18	214
552	2011-01-24	537
552	2011-02-24	151
552	2012-01-19	4266
552	2012-02-16	38905
552	2012-04-13	151
552	2013-06-28	41687
552	2013-12-13	21878
552	2014-06-13	60256
834	2002-10-18	50
834	2002-12-18	50
834	2003-02-12	2518
834	2003-03-05	3220
834	2003-05-07	38655
834	2003-07-02	181
834	2003-07-30	80
834	2003-09-24	50
834	2003-11-05	50
834	2003-12-31	50
834	2004-03-03	57
834	2004-05-26	253
834	2004-06-30	50
834	2004-09-29	50
834	2004-12-22	50
834	2005-03-02	50
834	2005-06-01	50
834	2005-09-07	50
834	2005-12-07	111
834	2006-04-07	50
834	2006-08-07	50
834	2006-09-20	50
834	2006-12-27	427
834	2007-01-04	1096
834	2007-01-17	138
834	2007-03-13	4169
834	2007-04-04	1380
834	2007-05-02	102
834	2007-08-01	68
834	2008-02-29	50
834	2008-06-02	98
834	2008-09-03	50
834	2008-12-03	50
834	2011-02-16	178
27	2007-08-06	1148
27	2007-12-27	692
27	2008-03-17	1380
27	2008-07-24	380189
27	2008-04-09	79433
27	2008-10-30	147911
27	2009-02-04	33884
27	2009-06-04	363078
27	2009-09-17	239883
27	2009-12-23	1698
27	2010-02-03	174
27	2010-04-09	182
27	2010-05-26	240
27	2010-07-14	575
27	2010-08-11	295
27	2010-09-15	302
27	2011-01-12	209
27	2011-04-20	74
27	2011-06-29	129
27	2011-07-27	105
27	2011-08-31	170
27	2011-11-02	98
27	2012-08-22	135
27	2012-10-05	79
27	2013-01-02	107
27	2013-05-08	204
27	2013-09-11	41
27	2013-01-08	98
666	2001-06-13	419945
666	2002-05-14	113612
666	2002-06-12	181
666	2002-07-24	54
666	2002-08-28	50
666	2002-10-09	50
666	2002-12-19	50
666	2003-02-25	50
666	2003-05-14	50
666	2003-08-06	50
666	2003-10-29	132762
666	2003-11-12	7939
666	2004-02-18	43567
666	2004-06-16	1520
666	2004-07-14	2273
666	2004-08-11	66
666	2004-09-08	742
666	2004-11-03	2013
666	2004-12-08	346
666	2005-01-12	230
407	2008-03-12	436516
407	2008-05-19	339
407	2008-07-02	50
407	2008-10-16	50
407	2009-01-19	50
407	2009-04-20	50
407	2009-07-27	50
407	2009-08-27	40
407	2009-11-02	27542
407	2009-11-30	9120
407	2009-12-23	74
407	2010-01-25	79
407	2010-03-22	178
407	2010-06-28	50
407	2010-07-01	50
652	2008-02-01	363078
652	2008-03-19	912
652	2008-04-16	214
652	2008-08-19	186209
652	2008-10-16	355
1039	2010-08-12	38844
1039	2010-12-01	759
1039	2011-02-14	708
1039	2011-04-01	1380
1039	2011-04-29	102
1039	2011-06-10	115
1039	2011-08-08	174
1039	2011-09-19	380
1039	2011-11-21	339
1039	2012-01-16	562
1039	2012-03-12	309
1039	2012-05-07	331
1039	2012-07-09	275
1039	2012-10-15	87
1039	2013-01-12	46
1039	2013-04-22	562
1039	2013-06-24	525
1039	2013-09-23	191
1039	2013-12-23	251
1039	2014-03-24	363
343	2004-03-16	10910
343	2004-03-24	7324
343	2004-05-05	50
343	2004-06-23	50
343	2004-09-22	50
343	2004-12-15	50
343	2005-03-16	50
343	2005-06-15	50
343	2005-09-14	50
343	2005-12-14	50
343	2006-03-15	50
343	2006-06-14	50
343	2006-09-13	50
343	2006-12-13	50
343	2007-03-28	50
343	2007-07-04	50
343	2007-10-03	50
343	2008-01-16	50
343	2008-04-16	50
343	2008-08-20	50
343	2009-01-07	50
343	2009-05-13	50
343	2009-09-16	50
343	2010-01-13	54
343	2010-03-17	22387
343	2010-03-31	1096
343	2010-07-09	562
343	2010-08-09	182
343	2011-01-09	50
343	2011-04-09	50
343	2011-07-09	50
343	2011-11-09	50
343	2012-04-09	50
343	2012-07-09	50
343	2012-10-22	4677
343	2012-11-30	9120
343	2012-12-21	331
343	2014-06-17	1514
