# Supplementary material for: HIV-1 Gag C-terminal amino acid substitutions emerging under selective pressure of protease inhibitors in patient populations infected with different HIV-1 subtypes
Source: Retrovirology. 2014 Sep 25;11:79. doi: 10.1186/s12977-014-0079-7 (PMC4189171; doi:10.1186/s12977-014-0079-7)
Supplement: Additional file 2: Software. — Toolbox S1: Our Matlab toolbox designed for visualizing longitudinal data of viral load, treatment period and sampling time. [file 12977_2014_79_MOESM2_ESM.zip › VisualizeLongitudinalData/ViralLoad.txt~]

pat_index	vl_date	log_vl	copies_vl
886	2006-4-4	00:00:00	5.25	177828.00
886	2006-6-1	00:00:00	5.86	724436.00
886	2006-6-7	00:00:00	4.42	26303.00
886	2006-7-10	00:00:00	2.72	525.00
886	2006-8-3	00:00:00	2.21	162.00
886	2006-9-28	00:00:00	0.00	1.00
886	2006-11-30	00:00:00	1.00	10.00
886	2007-3-1	00:00:00	1.00	10.00
886	2007-6-7	00:00:00	0.00	1.00
886	2007-9-6	00:00:00	1.00	10.00
886	2007-9-20	00:00:00	0.00	1.00
886	2007-10-18	00:00:00	0.00	1.00
886	2008-1-17	00:00:00	1.00	10.00
886	2008-5-8	00:00:00	0.00	1.00
886	2008-9-18	00:00:00	0.00	1.00
886	2009-1-22	00:00:00	1.00	10.00
886	2009-7-9	00:00:00	1.00	10.00
886	2009-11-5	00:00:00	1.00	10.00
886	2009-12-3	00:00:00	1.00	10.00
886	2010-3-11	00:00:00	0.00	1.00
886	2010-6-28	00:00:00	2.24	174.00
886	2010-7-26	00:00:00	2.12	132.00
886	2010-8-6	00:00:00	3.70	5012.00
886	2010-8-16	00:00:00	2.22	166.00
886	2010-9-2	00:00:00	1.00	10.00
886	2010-12-9	00:00:00	0.00	1.00
886	2011-3-3	00:00:00	1.00	10.00
886	2011-4-11	00:00:00	1.70	50.00
886	2011-4-13	00:00:00	1.60	40.00
886	2011-6-30	00:00:00	0.00	1.00
886	2011-10-6	00:00:00	1.60	40.00
886	2011-12-19	00:00:00	0.00	1.00
886	2012-3-5	00:00:00	1.00	10.00
886	2012-03-12	00:00:00	3.11	1288.00
681	2009-08-19	00:00:00		21380.00
681	2009-10-26	00:00:00		45709.00
681	2010-01-25	00:00:00		63096.00
681	2010-04-26	00:00:00		26303.00
681	2010-05-10	00:00:00		646.00
681	2010-06-07	00:00:00		151.00
681	2010-07-19	00:00:00		50.00
681	2010-08-09	00:00:00		50.00
681	2010-11-15	00:00:00		1349.00
681	2010-12-20	00:00:00		794.00
681	2011-01-24	00:00:00		12589.00
681	2011-06-27	00:00:00		447.00
681	2011-08-08	00:00:00		50.00
681	2011-10-10	00:00:00		37154.00
681	2012-03-21	00:00:00		1820.00
681	2012-12-20	00:00:00		3802.00
681	2013-01-02	00:00:00		21380.00
123	1997-10-01	00:00:00		68546
123	1998-08-01	00:00:00		5332
123	2001-12-2	00:00:00		73502
123	2002-08-07	00:00:00		33129
123	2002-10-08	00:00:00		17390
123	2003-02-26	00:00:00		763
123	2003-10-15	00:00:00		25918
123	2003-12-10	00:00:00		10554
123	2004-10-22	00:00:00		8751
123	2004-10-27	00:00:00		889
123	2005-01-26	00:00:00		50
123	2005-04-06	00:00:00		50
1075	1995-10-20	00:00:00		108017
1075	1996-07-03	00:00:00		231410
1075	1996-08-28	00:00:00		240175
1075	1996-10-23	00:00:00		169211
1075	1997-01-13	00:00:00		438873
1075	1997-04-02	00:00:00		1400
1075	1997-06-04	00:00:00		10299
1075	1997-09-17	00:00:00		59702
1075	1997-10-29	00:00:00		75912
1075	1998-01-26	00:00:00		93996
1075	1998-03-25	00:00:00		134246
1075	1998-02-09	00:00:00		70189
1075	1998-10-07	00:00:00		167216
1075	1998-11-02	00:00:00		100807
1075	1999-01-18	00:00:00		95999
1075	1999-07-14	00:00:00		77097
1075	1999-10-20	00:00:00		149408
1075	2000-01-05	00:00:00		52829
1075	2000-04-03	00:00:00		21574
1075	2000-06-05	00:00:00		72370
1075	2000-07-24	00:00:00		110097
1075	2000-09-25	00:00:00		51152
1075	2001-01-31	00:00:00		292949
1075	2002-03-04	00:00:00		50
1075	2002-04-29	00:00:00		50
1075	2002-06-24	00:00:00		50
1075	2002-08-12	00:00:00		50
1075	2002-10-07	00:00:00		50
1075	2002-12-02	00:00:00		50
1075	2003-02-03	00:00:00		50
1075	2003-04-28	00:00:00		50
1075	2003-08-04	00:00:00		50
1075	2003-08-20	00:00:00		60
1075	2003-10-13	00:00:00		50
1075	2004-01-05	00:00:00		50
1075	2004-03-29	00:00:00		50
1075	2004-06-28	00:00:00		50
1075	2004-10-04	00:00:00		50
1075	2005-01-10	00:00:00		50
1075	2005-03-10	00:00:00		50
1075	2005-03-24	00:00:00		50
1075	2005-04-11	00:00:00		50
1075	2005-07-18	00:00:00		50
1075	2005-10-17	00:00:00		1509
1075	2005-11-07	00:00:00		244
1075	2005-11-14	00:00:00		141
1075	2006-01-04	00:00:00		187
1075	2006-03-01	00:00:00		331
1075	2006-04-03	00:00:00		1122
1075	2006-05-15	00:00:00		75858
1075	2006-08-28	00:00:00		19055
1075	2006-10-28	00:00:00		23442
1075	2007-02-21	00:00:00		81283
1075	2007-03-21	00:00:00		12303
1075	2007-05-02	00:00:00		77625
1075	2007-06-20	00:00:00		3236
1075	2007-08-01	00:00:00		371535
1075	2007-08-16	00:00:00		1622
1075	2007-08-29	00:00:00		871
1075	2007-09-26	00:00:00		398
1075	2007-10-24	00:00:00		224
1075	2008-01-02	00:00:00		112
1075	2008-02-04	00:00:00		100
1075	2008-03-03	00:00:00		363
1075	2008-08-04	00:00:00		213796
1075	2009-10-14	00:00:00		537032
1075	2009-11-13	00:00:00		43652
1075	2009-12-04	00:00:00		1259
1075	2010-01-11	00:00:00		389
1075	2010-02-17	00:00:00		204
1075	2010-04-02	00:00:00		132
1075	2010-06-04	00:00:00		162
1075	2010-08-13	00:00:00		178
1075	2010-11-08	00:00:00		123
1075	2011-01-14	00:00:00		87
1075	2011-04-22	00:00:00		83
1075	2011-10-21	00:00:00		44
1075	2012-07-06	00:00:00		2570
1075	2012-08-31	00:00:00		48
1075	2014-04-15	00:00:00		1950
1075	2014-06-23	00:00:00		59
357	2004-07-26	00:00:00		35398
357	2004-08-09	00:00:00		35446
357	2004-09-06	00:00:00		428
357	2004-10-11	00:00:00		69
357	2004-12-27	00:00:00		50
357	2005-09-05	00:00:00		63590
357	2010-02-22	00:00:00		13183
357	2010-06-28	00:00:00		3388
445	1999-07-14	00:00:00		27000
445	1999-10-14	00:00:00		165
445	2000-01-05	00:00:00		160
445	2000-08-30	00:00:00		50
445	2001-04-18	00:00:00		69
445	2001-07-25	00:00:00		260
445	2001-09-12	00:00:00		85
445	2001-12-12	00:00:00		347
445	2002-05-08	00:00:00		50
445	2002-06-21	00:00:00		50
445	2002-10-09	00:00:00		210
445	2003-02-05	00:00:00		386
445	2003-06-25	00:00:00		573
445	2003-08-20	00:00:00		4470
445	2004-03-17	00:00:00		400
445	2004-06-23	00:00:00		3920
445	2004-12-22	00:00:00		100000
445	2006-02-08	00:00:00		21500
445	2006-05-10	00:00:00		13500
445	2006-10-11	00:00:00		12100
445	2006-12-20	00:00:00		148
445	2007-02-28	00:00:00		289
445	2007-06-27	00:00:00		288
445	2007-09-26	00:00:00		98
445	2008-01-02	00:00:00		501
445	2008-01-31	00:00:00		229
445	2008-02-28	00:00:00		110
445	2008-04-02	00:00:00		62
445	2008-06-11	00:00:00		50
445	2008-09-03	00:00:00		50
445	2008-12-03	00:00:00		50
445	2009-03-04	00:00:00		50
445	2009-05-02	00:00:00		50
445	2009-06-24	00:00:00		50
445	2009-09-02	00:00:00		50
445	2009-09-30	00:00:00		50
445	2009-12-02	00:00:00		50
445	2010-01-02	00:00:00		50
445	2010-02-03	00:00:00		50
445	2010-06-24	00:00:00		50
445	2010-09-30	00:00:00		50
445	2010-10-13	00:00:00		50
445	2011-03-09	00:00:00		74
445	2011-07-15	00:00:00		209
445	2011-11-30	00:00:00		72
445	2012-04-04	00:00:00		347
445	2012-06-27	00:00:00		49
445	2012-08-29	00:00:00		50
445	2012-12-05	00:00:00		72
445	2013-04-17	00:00:00		69
552	2000-05-10	00:00:00		1629
552	2000-06-07	00:00:00		3315
552	2000-07-05	00:00:00		2336
552	2000-08-02	00:00:00		50
552	2000-10-04	00:00:00		50
552	2000-10-31	00:00:00		83
552	2000-11-29	00:00:00		50
552	2001-02-07	00:00:00		378
552	2001-04-18	00:00:00		2861
552	2001-11-28	00:00:00		7706
552	2002-01-07	00:00:00		3257
552	2002-01-21	00:00:00		22138
552	2002-02-18	00:00:00		9392
552	2003-02-08	00:00:00		6663
552	2003-04-20	00:00:00		50
552	2003-06-04	00:00:00		50
552	2003-07-28	00:00:00		5019
552	2003-10-01	00:00:00		6658
552	2003-12-08	00:00:00		7107
552	2004-01-19	00:00:00		5897
552	2004-03-22	00:00:00		4110
552	2004-05-17	00:00:00		4882
552	2004-07-19	00:00:00		8528
552	2006-07-14	00:00:00		6607
552	2007-01-04	00:00:00		3236
552	2007-12-12	00:00:00		20417
552	2008-03-17	00:00:00		832
552	2008-04-21	00:00:00		479
552	2009-02-11	00:00:00		20893
552	2009-09-18	00:00:00		214
552	2011-01-24	00:00:00		537
552	2011-02-24	00:00:00		151
552	2012-01-19	00:00:00		4266
552	2012-02-16	00:00:00		38905
552	2012-04-13	00:00:00		151
552	2013-06-28	00:00:00		41687
552	2013-12-13	00:00:00		21878
552	2014-06-13	00:00:00		60256
834	2002-10-18	00:00:00		50
834	2002-12-18	00:00:00		50
834	2003-02-12	00:00:00		2518
834	2003-03-05	00:00:00		3220
834	2003-05-07	00:00:00		38655
834	2003-07-02	00:00:00		181
834	2003-07-30	00:00:00		80
834	2003-09-24	00:00:00		50
834	2003-11-05	00:00:00		50
834	2003-12-31	00:00:00		50
834	2004-03-03	00:00:00		57
834	2004-05-26	00:00:00		253
834	2004-06-30	00:00:00		50
834	2004-09-29	00:00:00		50
834	2004-12-22	00:00:00		50
834	2005-03-02	00:00:00		50
834	2005-06-01	00:00:00		50
834	2005-09-07	00:00:00		50
834	2005-12-07	00:00:00		111
834	2006-04-07	00:00:00		50
834	2006-08-07	00:00:00		50
834	2006-09-20	00:00:00		50
834	2006-12-27	00:00:00		427
834	2007-01-04	00:00:00		1096
834	2007-01-17	00:00:00		138
834	2007-03-13	00:00:00		4169
834	2007-04-04	00:00:00		1380
834	2007-05-02	00:00:00		102
834	2007-08-01	00:00:00		68
834	2008-02-29	00:00:00		50
834	2008-06-02	00:00:00		98
834	2008-09-03	00:00:00		50
834	2008-12-03	00:00:00		50
834	2011-02-16	00:00:00		178
27	2007-08-06	00:00:00		1148
27	2007-12-27	00:00:00		692
27	2008-03-17	00:00:00		1380
27	2008-07-24	00:00:00		380189
27	2008-04-09	00:00:00		79433
27	2008-10-30	00:00:00		147911
27	2009-02-04	00:00:00		33884
27	2009-06-04	00:00:00		363078
27	2009-09-17	00:00:00		239883
27	2009-12-23	00:00:00		1698
27	2010-02-03	00:00:00		174
27	2010-04-09	00:00:00		182
27	2010-05-26	00:00:00		240
27	2010-07-14	00:00:00		575
27	2010-08-11	00:00:00		295
27	2010-09-15	00:00:00		302
27	2011-01-12	00:00:00		209
27	2011-04-20	00:00:00		74
27	2011-06-29	00:00:00		129
27	2011-07-27	00:00:00		105
27	2011-08-31	00:00:00		170
27	2011-11-02	00:00:00		98
27	2012-08-22	00:00:00		135
27	2012-10-05	00:00:00		79
27	2013-01-02	00:00:00		107
27	2013-05-08	00:00:00		204
27	2013-09-11	00:00:00		41
27	2013-01-08	00:00:00		98
666	2001-06-13	00:00:00		419945
666	2002-05-14	00:00:00		113612
666	2002-06-12	00:00:00		181
666	2002-07-24	00:00:00		54
666	2002-08-28	00:00:00		50
666	2002-10-09	00:00:00		50
666	2002-12-19	00:00:00		50
666	2003-02-25	00:00:00		50
666	2003-05-14	00:00:00		50
666	2003-08-06	00:00:00		50
666	2003-10-29	00:00:00		132762
666	2003-11-12	00:00:00		7939
666	2004-02-18	00:00:00		43567
666	2004-06-16	00:00:00		1520
666	2004-07-14	00:00:00		2273
666	2004-08-11	00:00:00		66
666	2004-09-08	00:00:00		742
666	2004-11-03	00:00:00		2013
666	2004-12-08	00:00:00		346
666	2005-01-12	00:00:00		230
407	2008-03-12	00:00:00		436516
407	2008-05-19	00:00:00		339
407	2008-07-02	00:00:00		50
407	2008-10-16	00:00:00		50
407	2009-01-19	00:00:00		50
407	2009-04-20	00:00:00		50
407	2009-07-27	00:00:00		50
407	2009-08-27	00:00:00		40
407	2009-11-02	00:00:00		27542
407	2009-11-30	00:00:00		9120
407	2009-12-23	00:00:00		74
407	2010-01-25	00:00:00		79
407	2010-03-22	00:00:00		178
407	2010-06-28	00:00:00		50
407	2010-07-01	00:00:00		50
652	2008-02-01	00:00:00		363078
652	2008-03-19	00:00:00		912
652	2008-04-16	00:00:00		214
652	2008-08-19	00:00:00		186209
652	2008-10-16	00:00:00		355
1039	2010-08-12	00:00:00		38844
1039	2010-12-01	00:00:00		759
1039	2011-02-14	00:00:00		708
1039	2011-04-01	00:00:00		1380
1039	2011-04-29	00:00:00		102
1039	2011-06-10	00:00:00		115
1039	2011-08-08	00:00:00		174
1039	2011-09-19	00:00:00		380
1039	2011-11-21	00:00:00		339
1039	2012-01-16	00:00:00		562
1039	2012-03-12	00:00:00		309
1039	2012-05-07	00:00:00		331
1039	2012-07-09	00:00:00		275
1039	2012-10-15	00:00:00		87
1039	2013-01-12	00:00:00		46
1039	2013-04-22	00:00:00		562
1039	2013-06-24	00:00:00		525
1039	2013-09-23	00:00:00		191
1039	2013-12-23	00:00:00		251
1039	2014-03-24	00:00:00		363
343	2004-03-16	00:00:00		10910
343	2004-03-24	00:00:00		7324
343	2004-05-05	00:00:00		50
343	2004-06-23	00:00:00		50
343	2004-09-22	00:00:00		50
343	2004-12-15	00:00:00		50
343	2005-03-16	00:00:00		50
343	2005-06-15	00:00:00		50
343	2005-09-14	00:00:00		50
343	2005-12-14	00:00:00		50
343	2006-03-15	00:00:00		50
343	2006-06-14	00:00:00		50
343	2006-09-13	00:00:00		50
343	2006-12-13	00:00:00		50
343	2007-03-28	00:00:00		50
343	2007-07-04	00:00:00		50
343	2007-10-03	00:00:00		50
343	2008-01-16	00:00:00		50
343	2008-04-16	00:00:00		50
343	2008-08-20	00:00:00		50
343	2009-01-07	00:00:00		50
343	2009-05-13	00:00:00		50
343	2009-09-16	00:00:00		50
343	2010-01-13	00:00:00		54
343	2010-03-17	00:00:00		22387
343	2010-03-31	00:00:00		1096
343	2010-07-09	00:00:00		562
343	2010-08-09	00:00:00		182
343	2011-01-09	00:00:00		50
343	2011-04-09	00:00:00		50
343	2011-07-09	00:00:00		50
343	2011-11-09	00:00:00		50
343	2012-04-09	00:00:00		50
343	2012-07-09	00:00:00		50
343	2012-10-22	00:00:00		4677
343	2012-11-30	00:00:00		9120
343	2012-12-21	00:00:00		331
343	2014-06-17	00:00:00		1514
133	2000-3-6	00:00:00	4.61	41032.00
133	2000-5-22	00:00:00	5.20	158497.00
133	2000-7-24	00:00:00	2.83	679.00
133	2000-9-4	00:00:00	4.52	32973.00
133	2000-9-4	00:00:00	4.52	33113.00
133	2000-10-30	00:00:00	4.52	33113.00
133	2000-10-30	00:00:00	4.52	33457.00
133	2001-1-8	00:00:00	5.53	338844.00
133	2001-1-8	00:00:00	5.53	340123.00
133	2001-3-5	00:00:00	5.03	107152.00
133	2001-3-5	00:00:00	5.03	107784.00
133	2001-5-7	00:00:00	5.13	134616.00
133	2001-5-7	00:00:00	5.13	134896.00
133	2001-6-18	00:00:00	5.35	221771.00
133	2001-6-18	00:00:00	5.35	223872.00
133	2001-7-16	00:00:00	4.90	79433.00
133	2001-7-16	00:00:00	4.90	80207.00
133	2001-10-1	00:00:00	5.20	158489.00
133	2001-10-1	00:00:00	5.20	159879.00
133	2001-11-5	00:00:00	5.23	169824.00
133	2001-11-5	00:00:00	5.23	169905.00
133	2001-11-19	00:00:00	3.19	1541.00
133	2001-11-19	00:00:00	3.19	1549.00
133	2002-1-7	00:00:00	4.40	25238.00
133	2002-3-4	00:00:00	5.25	176663.00
133	2002-4-22	00:00:00	4.37	23404.00
133	2002-7-24	00:00:00	5.11	128825.00
133	2002-10-21	00:00:00	5.41	254839.00
133	2003-1-6	00:00:00	4.06	11407.00
133	2003-1-20	00:00:00	4.91	81283.00
133	2003-3-3	00:00:00	1.70	50.00
133	2003-5-12	00:00:00	1.86	72.00
133	2003-5-12	00:00:00	1.86	73.00
133	2003-6-23	00:00:00	1.70	50.00
133	2003-8-4	00:00:00	1.70	50.00
133	2003-10-6	00:00:00	1.70	50.00
133	2003-12-1	00:00:00	1.70	50.00
133	2004-1-5	00:00:00	1.70	50.00
133	2004-2-23	00:00:00	1.70	50.00
133	2004-5-17	00:00:00	1.70	50.00
133	2004-8-9	00:00:00	1.70	50.00
133	2004-11-8	00:00:00	1.70	50.00
133	2004-12-20	00:00:00	1.70	50.00
133	2005-3-21	00:00:00	2.26	182.00
133	2005-3-21	00:00:00	2.26	183.00
133	2005-4-11	00:00:00	1.70	50.00
133	2005-5-23	00:00:00	1.70	50.00
133	2005-8-29	00:00:00	1.70	50.00
133	2005-12-7	00:00:00	1.70	50.00
133	2006-6-26	00:00:00	1.00	10.00
133	2006-10-30	00:00:00	1.00	10.00
133	2007-2-5	00:00:00	1.00	10.00
133	2007-5-7	00:00:00	1.00	10.00
133	2007-8-6	00:00:00	1.80	63.00
133	2007-8-27	00:00:00	1.00	10.00
133	2007-10-15	00:00:00	1.71	51.00
133	2008-5-5	00:00:00	1.78	60.00
133	2008-10-6	00:00:00	2.03	107.00
133	2008-11-17	00:00:00	2.36	229.00
133	2009-1-26	00:00:00	1.00	10.00
133	2009-2-23	00:00:00	2.15	141.00
133	2009-3-23	00:00:00	2.56	363.00
133	2009-5-4	00:00:00	1.79	62.00
133	2009-6-22	00:00:00	1.69	49.00
133	2009-8-3	00:00:00	1.77	59.00
133	2010-7-26	00:00:00	1.00	10.00
133	2010-11-22	00:00:00	1.77	59.00
133	2011-6-27	00:00:00	1.60	40.00
133	2012-5-21	00:00:00	1.60	40.00
909	1996-8-20	00:00:00	5.61	408663.00
909	1996-10-29	00:00:00	3.51	3210.00
909	1996-12-17	00:00:00	4.82	66305.00
909	1997-2-18	00:00:00	5.05	113428.00
909	1997-5-20	00:00:00	3.01	1015.00
909	1997-10-7	00:00:00	2.36	227.00
909	1998-4-28	00:00:00	1.26	18.00
909	1998-8-4	00:00:00	1.30	20.00
909	1999-1-19	00:00:00	1.70	50.00
909	1999-5-25	00:00:00	1.70	50.00
909	2000-6-6	00:00:00	1.70	50.00
909	2000-10-20	00:00:00	1.70	50.00
909	2002-7-10	00:00:00	1.70	50.00
909	2003-5-14	00:00:00	1.70	50.00
909	2004-4-28	00:00:00	1.70	50.00
909	2005-6-8	00:00:00	1.70	50.00
909	2007-9-26	00:00:00	5.13	134896.00
909	2010-6-9	00:00:00	5.26	181970.00
909	2012-4-4	00:00:00	5.04	109648.00
909	2012-6-13	00:00:00	3.10	1259.00
909	2012-9-26	00:00:00	1.65	45.00
909	2012-12-12	00:00:00	1.60	40.00
909	2013-3-6	00:00:00	0.00	1.00
268	1996-7-10	00:00:00	4.35	22382.00
268	1996-9-10	00:00:00	4.50	31726.00
268	1996-11-12	00:00:00	4.72	52044.00
268	1997-2-11	00:00:00	4.54	34932.00
268	1997-5-13	00:00:00	4.65	44994.00
268	1997-8-19	00:00:00	3.88	7637.00
268	1997-11-18	00:00:00	2.25	178.00
268	1998-2-10	00:00:00	2.38	240.00
268	1998-5-12	00:00:00	1.98	96.00
268	1998-8-11	00:00:00	1.83	67.00
268	1998-11-10	00:00:00	1.70	50.00
268	1999-5-11	00:00:00	1.70	50.00
268	1999-7-6	00:00:00	1.70	50.00
268	1999-10-5	00:00:00	1.70	50.00
268	2000-1-11	00:00:00	1.70	50.00
268	2000-4-4	00:00:00	1.70	50.00
268	2000-6-27	00:00:00	1.70	50.00
268	2000-9-26	00:00:00	1.78	60.00
268	2001-1-17	00:00:00	1.70	50.00
268	2001-4-18	00:00:00	2.02	104.00
268	2001-4-18	00:00:00	2.02	105.00
268	2001-7-18	00:00:00	2.18	151.00
268	2001-10-24	00:00:00	1.72	52.00
268	2002-1-16	00:00:00	2.43	267.00
268	2002-1-16	00:00:00	2.43	269.00
268	2002-4-17	00:00:00	1.81	65.00
268	2002-7-17	00:00:00	1.86	72.00
268	2002-10-9	00:00:00	1.70	50.00
268	2003-1-29	00:00:00	1.70	50.00
268	2003-5-14	00:00:00	1.70	50.00
268	2003-9-10	00:00:00	1.70	50.00
268	2003-12-10	00:00:00	1.70	50.00
268	2004-4-21	00:00:00	2.16	143.00
268	2004-4-21	00:00:00	2.16	145.00
268	2004-9-1	00:00:00	2.76	570.00
268	2004-9-1	00:00:00	2.76	575.00
268	2005-1-12	00:00:00	2.79	616.00
268	2005-1-12	00:00:00	2.79	617.00
268	2005-3-21	00:00:00	1.90	79.00
268	2005-3-21	00:00:00	1.90	80.00
268	2005-4-26	00:00:00	1.89	78.00
268	2005-5-18	00:00:00	2.90	792.00
268	2005-5-18	00:00:00	2.90	794.00
268	2005-9-14	00:00:00	2.48	302.00
268	2005-9-14	00:00:00	2.48	305.00
268	2005-12-21	00:00:00	2.46	287.00
268	2005-12-21	00:00:00	2.46	288.00
268	2005-12-21	00:00:00	2.54	344.00
268	2005-12-21	00:00:00	2.54	347.00
268	2006-3-15	00:00:00	2.18	151.00
268	2006-6-7	00:00:00	2.40	251.00
268	2006-9-6	00:00:00	2.33	214.00
268	2007-2-14	00:00:00	2.54	347.00
268	2007-3-9	00:00:00	3.36	2291.00
268	2007-4-26	00:00:00	1.00	10.00
268	2007-7-19	00:00:00	0.00	1.00
268	2007-11-22	00:00:00	1.00	10.00
268	2008-3-20	00:00:00	1.00	10.00
268	2008-7-17	00:00:00	0.00	1.00
268	2008-11-20	00:00:00	1.00	10.00
268	2009-3-26	00:00:00	0.00	1.00
268	2009-7-30	00:00:00	0.00	1.00
268	2009-12-3	00:00:00	0.00	1.00
268	2010-4-8	00:00:00	1.00	10.00
268	2010-8-12	00:00:00	1.61	41.00
263	2005-2-25	00:00:00	5.20	158489.00
263	2005-2-25	00:00:00	5.20	159697.00
263	2005-3-16	00:00:00	4.83	67608.00
263	2005-3-16	00:00:00	4.83	68025.00
263	2005-7-13	00:00:00	5.15	141254.00
263	2005-7-13	00:00:00	5.15	141507.00
263	2005-10-19	00:00:00	4.76	56953.00
263	2005-10-19	00:00:00	4.76	57544.00
263	2005-10-19	00:00:00	4.83	67608.00
263	2005-10-19	00:00:00	4.83	67828.00
263	2005-11-30	00:00:00	4.86	72416.00
263	2005-11-30	00:00:00	4.86	72444.00
263	2005-12-28	00:00:00	3.35	2231.00
263	2005-12-28	00:00:00	3.35	2239.00
263	2005-12-28	00:00:00	3.52	3311.00
263	2005-12-28	00:00:00	3.52	3313.00
263	2006-2-15	00:00:00	2.48	302.00
263	2006-4-19	00:00:00	1.00	10.00
263	2006-7-19	00:00:00	0.00	1.00
263	2006-10-18	00:00:00	0.00	1.00
263	2007-1-24	00:00:00	1.00	10.00
263	2007-5-2	00:00:00	1.00	10.00
263	2007-8-1	00:00:00	1.00	10.00
263	2007-11-14	00:00:00	0.00	1.00
263	2008-2-20	00:00:00	1.67	47.00
263	2008-5-28	00:00:00	1.90	79.00
263	2008-9-8	00:00:00	1.00	10.00
263	2008-12-15	00:00:00	1.00	10.00
263	2009-3-16	00:00:00	0.00	1.00
263	2009-7-6	00:00:00	1.00	10.00
263	2009-11-9	00:00:00	1.60	40.00
263	2010-3-22	00:00:00	1.66	46.00
263	2010-7-12	00:00:00	1.00	10.00
263	2010-11-23	00:00:00	1.66	46.00
263	2011-3-21	00:00:00	1.00	10.00
263	2011-8-22	00:00:00	0.00	1.00
263	2011-12-19	00:00:00	1.60	40.00
263	2012-4-23	00:00:00	0.00	1.00
263	2012-9-3	00:00:00	0.00	1.00
263	2013-1-7	00:00:00	0.00	1.00
263	2013-5-27	00:00:00	1.60	40.00
258	2001-11-16	00:00:00	3.69	4876.00
258	2001-11-16	00:00:00	3.69	4898.00
258	2001-12-3	00:00:00	3.22	1652.00
258	2001-12-3	00:00:00	3.22	1660.00
258	2002-3-4	00:00:00	3.25	1773.00
258	2002-3-4	00:00:00	3.25	1778.00
258	2002-5-6	00:00:00	4.36	22715.00
258	2002-5-6	00:00:00	4.36	22909.00
258	2002-7-15	00:00:00	3.62	4169.00
258	2002-7-15	00:00:00	3.62	4196.00
258	2002-10-14	00:00:00	4.23	16931.00
258	2002-10-14	00:00:00	4.23	16982.00
258	2003-3-3	00:00:00	3.95	8827.00
258	2003-3-3	00:00:00	3.95	8913.00
258	2003-7-7	00:00:00	4.61	40738.00
258	2003-7-7	00:00:00	4.61	40866.00
258	2003-10-31	00:00:00	4.56	36092.00
258	2003-10-31	00:00:00	4.56	36308.00
258	2004-2-27	00:00:00	4.76	56983.00
258	2004-2-27	00:00:00	4.76	57544.00
258	2004-5-28	00:00:00	4.50	31623.00
258	2004-5-28	00:00:00	4.50	31902.00
258	2004-9-3	00:00:00	4.28	19055.00
258	2004-9-3	00:00:00	4.28	19205.00
258	2004-12-3	00:00:00	5.56	359556.00
258	2004-12-3	00:00:00	5.56	363078.00
258	2005-3-4	00:00:00	4.26	18156.00
258	2005-3-4	00:00:00	4.26	18197.00
258	2005-5-13	00:00:00	4.12	13111.00
258	2005-5-13	00:00:00	4.12	13183.00
258	2005-8-26	00:00:00	4.17	14791.00
258	2005-8-26	00:00:00	4.17	14822.00
258	2005-11-25	00:00:00	4.36	22668.00
258	2005-11-25	00:00:00	4.36	22909.00
258	2005-11-25	00:00:00	4.38	23988.00
258	2005-11-25	00:00:00	4.38	24177.00
258	2006-2-24	00:00:00	3.31	2042.00
258	2006-5-19	00:00:00	4.11	12882.00
258	2006-8-25	00:00:00	2.90	794.00
258	2006-12-1	00:00:00	3.46	2884.00
258	2007-3-30	00:00:00	4.02	10471.00
258	2007-8-22	00:00:00	4.04	10965.00
258	2007-12-14	00:00:00	4.43	26915.00
258	2008-2-29	00:00:00	4.80	63096.00
258	2008-5-30	00:00:00	4.64	43652.00
258	2008-9-5	00:00:00	5.12	131826.00
258	2009-1-9	00:00:00	4.50	31623.00
258	2009-3-20	00:00:00	5.07	117490.00
258	2009-5-29	00:00:00	2.54	347.00
258	2009-8-7	00:00:00	1.00	10.00
258	2009-11-13	00:00:00	1.67	47.00
258	2010-2-5	00:00:00	1.00	10.00
258	2010-5-28	00:00:00	1.00	10.00
258	2010-9-3	00:00:00	1.68	48.00
258	2010-12-17	00:00:00	0.00	1.00
274	1997-9-30	00:00:00	4.93	85300.00
274	1997-10-29	00:00:00	5.75	565612.00
274	1997-12-3	00:00:00	3.22	1658.00
274	1998-4-15	00:00:00	1.66	46.00
274	1998-7-13	00:00:00	2.62	416.00
274	1998-9-16	00:00:00	1.41	26.00
274	1998-11-9	00:00:00	1.70	50.00
274	1999-2-10	00:00:00	1.70	50.00
274	1999-3-31	00:00:00	1.70	50.00
274	1999-5-31	00:00:00	1.70	50.00
274	1999-7-26	00:00:00	1.70	50.00
274	1999-11-17	00:00:00	1.70	50.00
274	2000-1-26	00:00:00	1.70	50.00
274	2000-5-24	00:00:00	1.70	50.00
274	2000-9-4	00:00:00	2.95	885.00
274	2000-9-4	00:00:00	2.95	891.00
274	2000-11-15	00:00:00	2.33	214.00
274	2000-11-15	00:00:00	2.33	215.00
274	2000-12-27	00:00:00	3.05	1112.00
274	2000-12-27	00:00:00	3.05	1122.00
274	2001-2-28	00:00:00	3.31	2029.00
274	2001-2-28	00:00:00	3.31	2042.00
274	2001-4-4	00:00:00	1.77	59.00
274	2001-4-30	00:00:00	2.25	178.00
274	2001-7-13	00:00:00	2.99	972.00
274	2001-7-13	00:00:00	2.99	977.00
274	2001-9-17	00:00:00	3.48	2987.00
274	2001-9-17	00:00:00	3.48	3020.00
274	2001-12-5	00:00:00	3.32	2077.00
274	2001-12-5	00:00:00	3.32	2089.00
274	2002-2-13	00:00:00	3.46	2884.00
274	2002-2-13	00:00:00	3.46	2900.00
274	2002-4-17	00:00:00	2.52	331.00
274	2002-4-17	00:00:00	2.52	332.00
274	2002-4-29	00:00:00	1.70	50.00
274	2002-6-10	00:00:00	1.70	50.00
274	2002-7-29	00:00:00	1.70	50.00
274	2002-10-30	00:00:00	1.70	50.00
274	2003-1-8	00:00:00	1.70	50.00
274	2003-3-12	00:00:00	1.70	50.00
274	2003-5-14	00:00:00	1.70	50.00
274	2003-8-27	00:00:00	1.70	50.00
274	2003-11-19	00:00:00	1.70	50.00
274	2004-2-6	00:00:00	1.70	50.00
274	2004-5-5	00:00:00	1.70	50.00
274	2004-8-18	00:00:00	1.70	50.00
274	2004-10-28	00:00:00	1.70	50.00
274	2005-4-27	00:00:00	1.70	50.00
274	2005-6-22	00:00:00	1.70	50.00
274	2005-9-7	00:00:00	1.70	50.00
274	2005-11-16	00:00:00	0.00	0.00
274	2005-11-16	00:00:00	1.70	50.00
274	2006-3-8	00:00:00	0.00	1.00
274	2006-4-19	00:00:00	1.00	10.00
274	2006-9-20	00:00:00	0.00	1.00
274	2006-11-2	00:00:00	0.00	1.00
274	2007-3-14	00:00:00	0.00	1.00
274	2007-7-4	00:00:00	0.00	1.00
274	2007-11-12	00:00:00	0.00	1.00
274	2008-2-20	00:00:00	1.00	10.00
274	2008-5-21	00:00:00	0.00	1.00
274	2008-6-25	00:00:00	0.00	1.00
274	2008-7-30	00:00:00	1.00	10.00
274	2009-2-11	00:00:00	0.00	1.00
274	2009-5-20	00:00:00	0.00	1.00
274	2009-10-21	00:00:00	0.00	1.00
274	2010-5-12	00:00:00	1.00	10.00
274	2010-9-1	00:00:00	0.00	1.00
274	2010-12-29	00:00:00	0.00	1.00
274	2011-4-29	00:00:00	3.22	1660.00
274	2011-5-11	00:00:00	1.98	95.00
274	2011-7-13	00:00:00	1.60	40.00
274	2011-10-12	00:00:00	0.00	1.00
274	2012-2-15	00:00:00	2.04	110.00
274	2012-5-16	00:00:00	0.00	1.00
274	2012-12-19	00:00:00	1.60	40.00
274	2013-3-25	00:00:00	0.00	1.00
289	1997-6-02	00:00:00	4.46	67777
289	1997-9-24	00:00:00	4.46	59094
289	1997-11-19	00:00:00	3.79	502
289	1998-3-18	00:00:00	2.99	50.00
289	1998-5-13	00:00:00	2.99	50.00
289	1998-8-21	00:00:00	1.98	50.00
289	1998-11-18	00:00:00	1.98	50.00
289	1999-2-10	00:00:00	1.69	50.00
289	1999-3-10	00:00:00	1.69	77.00
289	1999-5-12	00:00:00	1.69	53.00
289	1999-7-7	00:00:00	1.69	50.00
289	1999-8-09	00:00:00	1.69	50.00
289	1999-11-10	00:00:00	2.94	50.00
289	2000-2-9	00:00:00	2.65	576.00
289	2000-3-01	00:00:00	2.65	50.00
289	2000-3-29	00:00:00	2.65	50.00
289	2000-5-24	00:00:00	2.65	50.00
289	2000-6-21	00:00:00	2.65	50.00
289	2000-8-02	00:00:00	2.65	50.00
289	2000-9-27	00:00:00	2.65	50.00
289	2000-11-29	00:00:00	2.65	50.00
289	2001-02-07	00:00:00	2.65	50.00
289	2001-05-09	00:00:00	2.65	50.00
289	2001-08-27	00:00:00	2.65	86.00
289	2001-12-19	00:00:00	2.65	50.00
289	2002-04-03	00:00:00	2.65	50.00
289	2002-06-26	00:00:00	2.65	50.00
289	2002-10-30	00:00:00	2.65	50.00
289	2003-01-15	00:00:00	2.65	50.00
290	2003-7-26	00:00:00	2.12	132.00
290	2004-10-10	00:00:00	3.70	5012.00
290	2005-9-21	00:00:00	1.70	255.00
290	2006-3-13	00:00:00	1.60	19953.00
290	2006-4-27	00:00:00	3.22	3388.00
290	2006-6-15	00:00:00	3.22	537
290	2006-8-17	00:00:00	3.22	26915
290	2006-9-21	00:00:00	3.22	5888
290	2006-11-23	00:00:00	3.22	2692
290	2007-01-15	00:00:00	3.22	32359
290	2007-2-8	00:00:00	3.22	141
314	2005-7-18	00:00:00	3.87	199784
314	2005-9-19	00:00:00	3.87	89450
314	2005-11-14	00:00:00	3.87	200022
314	2006-2-20	00:00:00	1.70	389045
314	2006-5-29	00:00:00	1.70	251189
314	2006-9-04	00:00:00	1.70	199526
314	2006-12-04	00:00:00	2.02	199526
314	3007-3-26	00:00:00	2.52	309030
314	2007-6-18	00:00:00	1.70	794
314	2007-9-24	00:00:00	1.70	245
314	2007-12-17	00:00:00	1.70	89
314	2008-3-31	00:00:00	2.44	151.00
314	2008-5-05	00:00:00	2.44	50.00
314	2008-8-04	00:00:00	2.44	50.00
351	1996-7-24	00:00:00	3.66	4623.00
351	1996-8-7	00:00:00	3.92	8303.00
351	1997-2-5	00:00:00	2.36	230.00
351	1997-8-13	00:00:00	2.35	223.00
351	1997-12-10	00:00:00	2.52	332.00
351	1998-2-11	00:00:00	3.01	1035.00
351	1998-4-22	00:00:00	1.85	71.00
351	1998-6-17	00:00:00	2.56	362.00
351	1998-7-29	00:00:00	1.26	18.00
351	1998-9-9	00:00:00	2.97	925.00
351	1998-11-25	00:00:00	2.33	215.00
351	1999-4-28	00:00:00	2.70	503.00
351	1999-9-15	00:00:00	2.44	275.00
351	2000-2-9	00:00:00	3.32	2067.00
351	2000-9-13	00:00:00	3.47	2944.00
351	2000-9-13	00:00:00	3.47	2951.00
351	2000-10-9	00:00:00	3.35	2224.00
351	2000-10-9	00:00:00	3.35	2239.00
351	2001-1-31	00:00:00	3.55	3548.00
351	2001-1-31	00:00:00	3.55	3561.00
351	2001-3-14	00:00:00	1.70	50.00
351	2001-9-26	00:00:00	4.01	10233.00
351	2001-9-26	00:00:00	4.01	10272.00
351	2001-12-5	00:00:00	3.89	7762.00
351	2001-12-5	00:00:00	4.19	15412.00
351	2001-12-24	00:00:00	2.57	368.00
351	2001-12-24	00:00:00	2.57	372.00
351	2002-1-30	00:00:00	2.13	135.00
351	2002-4-3	00:00:00	1.70	50.00
351	2002-5-15	00:00:00	1.70	50.00
351	2002-6-4	00:00:00	1.70	50.00
351	2002-7-26	00:00:00	1.70	50.00
351	2002-8-21	00:00:00	1.70	50.00
351	2002-10-23	00:00:00	1.70	50.00
351	2002-12-18	00:00:00	1.70	50.00
351	2003-2-24	00:00:00	1.70	50.00
351	2003-4-23	00:00:00	1.70	50.00
351	2003-5-21	00:00:00	1.70	50.00
351	2003-8-20	00:00:00	1.70	50.00
351	2003-10-29	00:00:00	3.03	1072.00
351	2003-10-29	00:00:00	3.03	1079.00
351	2003-11-12	00:00:00	2.01	102.00
351	2003-11-12	00:00:00	2.01	103.00
351	2004-2-25	00:00:00	3.34	2174.00
351	2004-2-25	00:00:00	3.34	2188.00
351	2004-5-26	00:00:00	3.85	7079.00
351	2004-5-26	00:00:00	3.85	7160.00
351	2004-10-6	00:00:00	2.88	759.00
351	2004-10-6	00:00:00	2.88	766.00
351	2005-4-27	00:00:00	3.66	4560.00
351	2005-4-27	00:00:00	3.66	4571.00
351	2005-6-22	00:00:00	2.13	135.00
351	2005-9-28	00:00:00	1.70	50.00
351	2006-1-4	00:00:00	0.00	0.00
351	2006-4-20	00:00:00	0.00	1.00
351	2006-7-13	00:00:00	2.41	257.00
351	2006-8-17	00:00:00	1.98	95.00
351	2006-11-2	00:00:00	1.00	10.00
351	2006-12-21	00:00:00	3.87	7413.00
351	2007-3-22	00:00:00	1.00	10.00
351	2007-6-18	00:00:00	1.00	10.00
351	2007-10-4	00:00:00	1.00	10.00
351	2008-1-10	00:00:00	2.02	105.00
351	2008-5-29	00:00:00	0.00	1.00
351	2008-10-16	00:00:00	0.00	1.00
351	2009-2-19	00:00:00	1.00	10.00
351	2009-6-25	00:00:00	3.33	2138.00
351	2009-7-16	00:00:00	1.76	58.00
351	2009-10-29	00:00:00	2.32	209.00
351	2010-3-18	00:00:00	2.48	302.00
351	2010-6-21	00:00:00	3.41	2570.00
351	2010-7-19	00:00:00	2.47	295.00
351	2010-10-25	00:00:00	1.00	10.00
351	2011-1-24	00:00:00	3.20	1585.00
351	2011-5-30	00:00:00	3.58	3802.00
351	2011-9-5	00:00:00	4.51	32359.00
351	2011-10-24	00:00:00	2.60	398.00
351	2011-11-21	00:00:00	3.44	2754.00
351	2012-1-2	00:00:00	2.84	692.00
351	2012-7-11	00:00:00	4.76	57544.00
351	2012-8-6	00:00:00	3.27	1862.00
351	2013-1-16	00:00:00	3.25	1778.00
351	2013-2-27	00:00:00	2.14	138.00
351	2013-3-27	00:00:00	2.01	102.00
351	2013-6-26	00:00:00	4.81	64565.00
323	2005-9-28	00:00:00	3.62	4169.00
323	2005-9-28	00:00:00	3.62	4184.00
323	2005-10-26	00:00:00	2.99	976.00
323	2005-10-26	00:00:00	2.99	977.00
323	2005-10-26	00:00:00	3.70	4980.00
323	2005-10-26	00:00:00	3.70	5012.00
323	2006-1-25	00:00:00	3.35	2239.00
323	2006-1-25	00:00:00	3.35	2262.00
323	2006-5-17	00:00:00	5.02	104713.00
323	2006-5-31	00:00:00	4.97	93325.00
323	2006-8-9	00:00:00	4.45	28184.00
323	2006-11-8	00:00:00	4.34	21878.00
323	2007-1-18	00:00:00	4.87	74131.00
323	2007-2-21	00:00:00	4.96	91201.00
323	2007-3-21	00:00:00	3.51	3236.00
323	2007-6-18	00:00:00	5.41	257040.00
323	2007-9-5	00:00:00	5.60	398107.00
323	2007-11-7	00:00:00	5.81	645654.00
323	2007-12-17	00:00:00	6.02	1047129.00
323	2007-12-31	00:00:00	2.94	871.00
323	2008-1-16	00:00:00	1.00	10.00
323	2008-2-7	00:00:00	1.00	10.00
323	2008-3-13	00:00:00	1.81	65.00
323	2008-3-13	00:00:00	1.92	83.00
323	2008-4-3	00:00:00	1.00	10.00
323	2008-5-15	00:00:00	0.00	1.00
323	2008-6-19	00:00:00	0.00	1.00
323	2008-9-18	00:00:00	0.00	1.00
323	2008-11-20	00:00:00	0.00	1.00
323	2009-2-26	00:00:00	0.00	1.00
323	2009-6-8	00:00:00	0.00	1.00
323	2009-9-16	00:00:00	0.00	1.00
323	2010-1-13	00:00:00	0.00	1.00
323	2010-5-19	00:00:00	0.00	1.00
323	2010-9-22	00:00:00	0.00	1.00
323	2010-12-22	00:00:00	1.00	10.00
323	2011-4-27	00:00:00	0.00	1.00
323	2011-8-29	00:00:00	0.00	1.00
323	2011-12-7	00:00:00	0.00	1.00
323	2012-2-8	00:00:00	2.03	107.00
323	2012-3-5	00:00:00	1.00	10.00
323	2012-5-9	00:00:00	0.00	1.00
323	2012-9-5	00:00:00	0.00	1.00
323	2012-12-12	00:00:00	0.00	1.00
323	2013-4-10	00:00:00	0.00	1.00
318	1998-10-7	00:00:00	5.20	156964.00
318	1998-11-18	00:00:00	5.70	500000.00
318	1998-12-16	00:00:00	2.56	360.00
318	1999-1-20	00:00:00	2.81	650.00
318	1999-3-1	00:00:00	2.20	157.00
318	1999-3-29	00:00:00	1.70	50.00
318	1999-5-10	00:00:00	1.70	50.00
318	1999-6-21	00:00:00	1.70	50.00
318	1999-10-4	00:00:00	1.70	50.00
318	1999-11-8	00:00:00	1.70	50.00
318	2000-2-7	00:00:00	1.70	50.00
318	2000-4-3	00:00:00	1.70	50.00
318	2000-6-19	00:00:00	1.70	50.00
318	2000-7-23	00:00:00	1.70	50.00
318	2000-9-11	00:00:00	1.70	50.00
318	2000-11-6	00:00:00	1.70	50.00
318	2000-12-4	00:00:00	1.70	50.00
318	2001-2-5	00:00:00	1.70	50.00
318	2001-4-2	00:00:00	1.70	50.00
318	2001-6-11	00:00:00	1.70	50.00
318	2001-9-3	00:00:00	1.70	50.00
318	2001-11-19	00:00:00	1.79	61.00
318	2001-11-19	00:00:00	1.79	62.00
318	2002-2-11	00:00:00	1.79	61.00
318	2002-2-11	00:00:00	1.79	62.00
318	2002-3-4	00:00:00	1.70	50.00
318	2002-4-15	00:00:00	2.49	309.00
318	2002-4-15	00:00:00	2.49	311.00
318	2002-6-3	00:00:00	5.70	500000.00
318	2002-6-3	00:00:00	5.70	501187.00
318	2002-9-2	00:00:00	2.20	158.00
318	2002-9-2	00:00:00	2.20	159.00
318	2002-11-4	00:00:00	1.90	79.00
318	2003-1-13	00:00:00	2.18	151.00
318	2003-3-10	00:00:00	1.96	91.00
318	2003-5-5	00:00:00	2.03	107.00
318	2003-7-14	00:00:00	1.95	89.00
318	2003-10-6	00:00:00	1.78	60.00
318	2003-10-6	00:00:00	1.79	62.00
318	2004-1-12	00:00:00	1.70	50.00
318	2004-4-19	00:00:00	1.75	56.00
318	2004-9-6	00:00:00	1.70	50.00
318	2004-10-25	00:00:00	1.70	50.00
318	2004-12-20	00:00:00	1.70	50.00
318	2005-4-11	00:00:00	1.70	50.00
318	2005-7-4	00:00:00	1.70	50.00
318	2005-10-17	00:00:00	0.00	1.00
318	2005-10-17	00:00:00	1.70	50.00
318	2006-2-13	00:00:00	0.00	1.00
318	2006-5-15	00:00:00	1.00	10.00
318	2006-7-31	00:00:00	0.00	1.00
318	2006-11-6	00:00:00	1.00	10.00
318	2007-1-31	00:00:00	0.00	1.00
318	2007-3-7	00:00:00	0.00	1.00
318	2007-5-7	00:00:00	1.00	10.00
318	2007-8-6	00:00:00	0.00	1.00
318	2007-11-19	00:00:00	0.00	1.00
318	2008-2-25	00:00:00	0.00	1.00
318	2008-6-23	00:00:00	1.00	10.00
318	2008-10-20	00:00:00	0.00	1.00
318	2009-2-16	00:00:00	3.43	2692.00
318	2009-3-5	00:00:00	1.00	10.00
318	2009-6-22	00:00:00	1.00	10.00
318	2009-11-16	00:00:00	0.00	1.00
318	2010-3-29	00:00:00	0.00	1.00
318	2010-8-9	00:00:00	0.00	1.00
318	2011-1-10	00:00:00	0.00	1.00
318	2011-5-16	00:00:00	0.00	1.00
318	2011-9-26	00:00:00	0.00	1.00
318	2012-2-6	00:00:00	1.60	40.00
107	1993-12-15	00:00:00	3.78	6054.00
107	1996-5-22	00:00:00	4.38	23892.00
107	1996-7-3	00:00:00	2.54	343.00
107	1997-4-2	00:00:00	4.79	61722.00
107	1997-5-28	00:00:00	4.28	19242.00
107	1997-7-23	00:00:00	2.55	356.00
107	1998-5-6	00:00:00	1.08	12.00
107	1998-7-8	00:00:00	1.70	50.00
107	1998-9-16	00:00:00	0.95	9.00
107	1998-12-16	00:00:00	1.70	50.00
107	1999-9-1	00:00:00	1.70	50.00
107	1999-12-1	00:00:00	1.70	50.00
107	2000-2-2	00:00:00	1.70	50.00
107	2000-4-5	00:00:00	1.70	50.00
107	2000-7-5	00:00:00	3.10	1257.00
107	2000-10-4	00:00:00	3.48	3009.00
107	2000-10-4	00:00:00	3.48	3020.00
107	2001-1-3	00:00:00	3.83	6706.00
107	2001-1-3	00:00:00	3.83	6761.00
107	2002-3-4	00:00:00	1.70	50.00
107	2002-5-13	00:00:00	1.70	50.00
107	2002-8-5	00:00:00	1.70	50.00
107	2002-11-4	00:00:00	1.70	50.00
107	2003-2-10	00:00:00	1.70	50.00
107	2003-5-5	00:00:00	1.70	50.00
107	2003-8-4	00:00:00	1.70	50.00
107	2003-11-3	00:00:00	1.70	50.00
107	2004-2-2	00:00:00	1.70	50.00
107	2004-5-5	00:00:00	1.70	50.00
107	2004-8-9	00:00:00	1.70	50.00
107	2004-11-8	00:00:00	1.70	50.00
107	2005-2-7	00:00:00	1.70	50.00
107	2005-5-9	00:00:00	1.70	50.00
107	2005-8-29	00:00:00	1.70	50.00
107	2005-11-21	00:00:00	0.00	0.00
107	2005-11-21	00:00:00	1.70	50.00
107	2005-12-5	00:00:00	0.00	0.00
107	2005-12-5	00:00:00	1.70	50.00
107	2006-1-30	00:00:00	0.00	1.00
107	2006-3-13	00:00:00	0.00	1.00
107	2006-5-29	00:00:00	0.00	1.00
107	2006-9-18	00:00:00	0.00	1.00
107	2007-2-12	00:00:00	0.00	1.00
107	2007-6-4	00:00:00	0.00	1.00
107	2007-10-8	00:00:00	0.00	1.00
107	2008-2-11	00:00:00	0.00	1.00
107	2008-6-9	00:00:00	0.00	1.00
107	2008-10-13	00:00:00	0.00	1.00
107	2009-2-2	00:00:00	0.00	1.00
107	2009-6-8	00:00:00	0.00	1.00
107	2009-10-12	00:00:00	0.00	1.00
107	2010-2-8	00:00:00	0.00	1.00
107	2010-5-3	00:00:00	0.00	1.00
107	2010-8-2	00:00:00	0.00	1.00
107	2010-12-6	00:00:00	0.00	1.00
107	2011-5-6	00:00:00	0.00	1.00
107	2011-9-9	00:00:00	0.00	1.00
107	2012-1-13	00:00:00	0.00	1.00
107	2012-5-25	00:00:00	0.00	1.00
107	2012-10-5	00:00:00	0.00	1.00
107	2013-3-8	00:00:00	0.00	1.00
254	2002-9-23	00:00:00	1.70	50.00
254	2002-10-28	00:00:00	1.70	50.00
254	2003-1-20	00:00:00	1.70	50.00
254	2003-4-7	00:00:00	1.70	50.00
254	2003-6-16	00:00:00	1.70	50.00
254	2003-9-22	00:00:00	1.70	50.00
254	2004-3-1	00:00:00	1.70	50.00
254	2004-5-24	00:00:00	1.70	50.00
254	2005-1-24	00:00:00	1.70	50.00
254	2005-4-25	00:00:00	1.70	50.00
254	2005-7-25	00:00:00	1.70	50.00
254	2005-10-24	00:00:00	0.00	0.00
254	2005-10-24	00:00:00	1.70	50.00
254	2006-1-30	00:00:00	0.00	0.00
254	2006-5-15	00:00:00	0.00	1.00
254	2006-10-2	00:00:00	0.00	1.00
254	2007-2-5	00:00:00	0.00	1.00
254	2007-6-7	00:00:00	0.00	1.00
254	2008-1-3	00:00:00	0.00	1.00
254	2008-5-15	00:00:00	0.00	1.00
254	2008-9-22	00:00:00	0.00	1.00
254	2009-2-12	00:00:00	0.00	1.00
254	2009-6-18	00:00:00	0.00	1.00
254	2009-12-3	00:00:00	0.00	1.00
254	2010-7-1	00:00:00	0.00	1.00
254	2011-1-20	00:00:00	3.23	1698.00
254	2011-3-3	00:00:00	2.64	437.00
254	2011-3-18	00:00:00	2.30	200.00
254	2011-5-5	00:00:00	1.00	10.00
254	2011-7-7	00:00:00	0.00	1.00
254	2011-9-26	00:00:00	0.00	1.00
254	2012-2-9	00:00:00	1.60	40.00
254	2012-9-20	00:00:00	5.13	134896.00
254	2012-12-6	00:00:00	1.65	45.00
254	2013-5-16	00:00:00	0.00	1.00
805	2007-2-21	00:00:00	4.76	57544.00
805	2007-5-9	00:00:00	4.22	16596.00
805	2007-8-8	00:00:00	4.83	67608.00
805	2007-11-7	00:00:00	5.03	107152.00
805	2008-2-20	00:00:00	5.38	239883.00
805	2008-5-28	00:00:00	5.84	691831.00
805	2008-7-30	00:00:00	2.80	631.00
805	2008-9-24	00:00:00	2.28	191.00
805	2008-12-10	00:00:00	1.00	10.00
805	2009-3-11	00:00:00	1.93	85.00
805	2009-4-1	00:00:00	1.00	10.00
805	2009-7-15	00:00:00	1.00	10.00
805	2009-11-18	00:00:00	1.00	10.00
805	2010-3-17	00:00:00	0.00	1.00
805	2010-7-28	00:00:00	1.00	10.00
805	2010-11-24	00:00:00	1.00	10.00
805	2011-3-16	00:00:00	0.00	1.00
805	2011-7-20	00:00:00	2.22	166.00
805	2011-9-19	00:00:00	0.00	1.00
805	2012-1-16	00:00:00	1.94	87.00
805	2012-4-16	00:00:00	0.00	1.00
805	2012-7-30	00:00:00	1.60	40.00
805	2012-12-3	00:00:00	0.00	1.00
805	2013-5-6	00:00:00	0.00	1.00
